# Supplementary material for: Using text-mined trait data to test for cooperate-and-radiate co-evolution between ants and plants
Source: PLoS Comput Biol. 2019 Oct 3;15(10):e1007323. doi: 10.1371/journal.pcbi.1007323 (PMC6776258; doi:10.1371/journal.pcbi.1007323)
Supplement: S1 Text — (TXT) [file pcbi.1007323.s001.txt]

Species	Genus	Proportion (sp included/total sp in genus)
Acanthognathus_ocellatus	Acanthognathus	0.142857143
Acanthomyrmex_ferox	Acanthomyrmex	0.052631579
Acanthostichus_brevicornis	Acanthostichus	0.074074074
Acanthostichus_quadratus	Acanthostichus	0.074074074
Acromyrmex_ambiguus	Acromyrmex	0.121621622
Acromyrmex_balzani	Acromyrmex	0.121621622
Acromyrmex_echinatior	Acromyrmex	0.121621622
Acromyrmex_heyeri	Acromyrmex	0.121621622
Acromyrmex_landolti	Acromyrmex	0.121621622
Acromyrmex_lundii	Acromyrmex	0.121621622
Acromyrmex_octospinosus	Acromyrmex	0.121621622
Acromyrmex_striatus	Acromyrmex	0.121621622
Acromyrmex_versicolor	Acromyrmex	0.121621622
Acropyga_acutiventris	Acropyga	0.023529412
Acropyga_epedana	Acropyga	0.023529412
Adlerzia_froggatti	Adlerzia	0.166666667
Aenictus_aratus	Aenictus	0.029850746
Aenictus_ceylonicus	Aenictus	0.029850746
Aenictus_eugenii	Aenictus	0.029850746
Aenictus_laeviceps	Aenictus	0.029850746
Aenictus_rotundatus	Aenictus	0.029850746
Aenictus_turneri	Aenictus	0.029850746
Allomerus_decemarticulatus	Allomerus	0.25
Allomerus_octoarticulatus	Allomerus	0.25
Amblyopone_australis	Amblyopone	0.066666667
Aneuretus_simoni	Aneuretus	0.5
Anillomyrma_decamera	Anillomyrma	0.333333333
Anochetus_ghilianii	Anochetus	0.024691358
Anochetus_grandidieri	Anochetus	0.024691358
Anochetus_mayri	Anochetus	0.024691358
Anochetus_princeps	Anochetus	0.024691358
Anomalomyrma_boltoni	Anomalomyrma	0.25
Anonychomyrma_gilberti	Anonychomyrma	0.037735849
Anonychomyrma_itinerans	Anonychomyrma	0.037735849
Anoplolepis_custodiens	Anoplolepis	0.071428571
Anoplolepis_gracilipes	Anoplolepis	0.071428571
Aphaenogaster_araneoides	Aphaenogaster	0.088
Aphaenogaster_balcanica	Aphaenogaster	0.088
Aphaenogaster_boulderensis	Aphaenogaster	0.088
Aphaenogaster_carolinensis	Aphaenogaster	0.088
Aphaenogaster_flemingi	Aphaenogaster	0.088
Aphaenogaster_floridana	Aphaenogaster	0.088
Aphaenogaster_fulva	Aphaenogaster	0.088
Aphaenogaster_huachucana	Aphaenogaster	0.088
Aphaenogaster_japonica	Aphaenogaster	0.088
Aphaenogaster_lamellidens	Aphaenogaster	0.088
Aphaenogaster_mariae	Aphaenogaster	0.088
Aphaenogaster_megommata	Aphaenogaster	0.088
Aphaenogaster_miamiana	Aphaenogaster	0.088
Aphaenogaster_occidentalis	Aphaenogaster	0.088
Aphaenogaster_picea	Aphaenogaster	0.088
Aphaenogaster_pythia	Aphaenogaster	0.088
Aphaenogaster_rudis	Aphaenogaster	0.088
Aphaenogaster_senilis	Aphaenogaster	0.088
Aphaenogaster_swammerdami	Aphaenogaster	0.088
Aphaenogaster_tennesseensis	Aphaenogaster	0.088
Aphaenogaster_texana	Aphaenogaster	0.088
Aphaenogaster_treatae	Aphaenogaster	0.088
Aphomomyrmex_afer	Aphomomyrmex	0.5
Apomyrma_stygia	Apomyrma	1
Apterostigma_collare	Apterostigma	0.087719298
Apterostigma_dentigerum	Apterostigma	0.087719298
Apterostigma_megacephala	Apterostigma	0.087719298
Apterostigma_pilosum	Apterostigma	0.087719298
Apterostigma_steigeri	Apterostigma	0.087719298
Aptinoma_antongil	Aptinoma	0.5
Aptinoma_mangabe	Aptinoma	0.5
Atopomyrmex_mocquerysi	Atopomyrmex	0.25
Atta_bisphaerica	Atta	0.152173913
Atta_cephalotes	Atta	0.152173913
Atta_colombica	Atta	0.152173913
Atta_laevigata	Atta	0.152173913
Atta_mexicana	Atta	0.152173913
Atta_robusta	Atta	0.152173913
Atta_texana	Atta	0.152173913
Austromorium_flavigaster	Austromorium	0.333333333
Azteca_beltii	Azteca	0.059405941
Azteca_instabilis	Azteca	0.059405941
Azteca_oecocordia	Azteca	0.059405941
Azteca_ovaticeps	Azteca	0.059405941
Azteca_pittieri	Azteca	0.059405941
Azteca_schimperi	Azteca	0.059405941
Basiceros_manni	Basiceros	0.066666667
Blepharidatta_brasiliensis	Blepharidatta	1
Blepharidatta_conops	Blepharidatta	1
Bothriomyrmex_meridionalis	Bothriomyrmex	0.090909091
Bothriomyrmex_paradoxus	Bothriomyrmex	0.090909091
Bothriomyrmex_saundersi	Bothriomyrmex	0.090909091
Brachymyrmex_depilis	Brachymyrmex	0.021276596
Brachyponera_chinensis	Brachyponera	0.054054054
Brachyponera_sennaarensis	Brachyponera	0.054054054
Buniapone_amblyops	Buniapone	0.5
Calyptomyrmex_beccarii	Calyptomyrmex	0.02
Camponotus_americanus	Camponotus	0.032798325
Camponotus_aurocinctus	Camponotus	0.032798325
Camponotus_castaneus	Camponotus	0.032798325
Camponotus_clarithorax	Camponotus	0.032798325
Camponotus_compressus	Camponotus	0.032798325
Camponotus_consobrinus	Camponotus	0.032798325
Camponotus_crozieri	Camponotus	0.032798325
Camponotus_dromas	Camponotus	0.032798325
Camponotus_eperiamorum	Camponotus	0.032798325
Camponotus_fellah	Camponotus	0.032798325
Camponotus_gouldi	Camponotus	0.032798325
Camponotus_gouldianus	Camponotus	0.032798325
Camponotus_grandidieri	Camponotus	0.032798325
Camponotus_hartogi	Camponotus	0.032798325
Camponotus_herculeanus	Camponotus	0.032798325
Camponotus_hova	Camponotus	0.032798325
Camponotus_hyatti	Camponotus	0.032798325
Camponotus_inflatus	Camponotus	0.032798325
Camponotus_integellus	Camponotus	0.032798325
Camponotus_intrepidus	Camponotus	0.032798325
Camponotus_laevigatus	Camponotus	0.032798325
Camponotus_mackayensis	Camponotus	0.032798325
Camponotus_maculatus	Camponotus	0.032798325
Camponotus_maritimus	Camponotus	0.032798325
Camponotus_modoc	Camponotus	0.032798325
Camponotus_nearcticus	Camponotus	0.032798325
Camponotus_nigriceps	Camponotus	0.032798325
Camponotus_novaehollandiae	Camponotus	0.032798325
Camponotus_novogranadensis	Camponotus	0.032798325
Camponotus_ocreatus	Camponotus	0.032798325
Camponotus_parius	Camponotus	0.032798325
Camponotus_pennsylvanicus	Camponotus	0.032798325
Camponotus_perjurus	Camponotus	0.032798325
Camponotus_planatus	Camponotus	0.032798325
Camponotus_prosseri	Camponotus	0.032798325
Camponotus_quercicola	Camponotus	0.032798325
Camponotus_rectangularis	Camponotus	0.032798325
Camponotus_renggeri	Camponotus	0.032798325
Camponotus_robustus	Camponotus	0.032798325
Camponotus_rufipes	Camponotus	0.032798325
Camponotus_semitestaceus	Camponotus	0.032798325
Camponotus_sericeus	Camponotus	0.032798325
Camponotus_setosus	Camponotus	0.032798325
Camponotus_terebrans	Camponotus	0.032798325
Camponotus_tortuganus	Camponotus	0.032798325
Camponotus_vicinus	Camponotus	0.032798325
Camponotus_wiederkehri	Camponotus	0.032798325
Cardiocondyla_atalanta	Cardiocondyla	0.15
Cardiocondyla_batesii	Cardiocondyla	0.15
Cardiocondyla_elegans	Cardiocondyla	0.15
Cardiocondyla_emeryi	Cardiocondyla	0.15
Cardiocondyla_kagutsuchi	Cardiocondyla	0.15
Cardiocondyla_koshewnikovi	Cardiocondyla	0.15
Cardiocondyla_mauritanica	Cardiocondyla	0.15
Cardiocondyla_minutior	Cardiocondyla	0.15
Cardiocondyla_nigra	Cardiocondyla	0.15
Cardiocondyla_nigrocerea	Cardiocondyla	0.15
Cardiocondyla_nuda	Cardiocondyla	0.15
Cardiocondyla_obscurior	Cardiocondyla	0.15
Cardiocondyla_paradoxa	Cardiocondyla	0.15
Cardiocondyla_parvinoda	Cardiocondyla	0.15
Cardiocondyla_venustula	Cardiocondyla	0.15
Carebara_alperti	Carebara	0.004889976
Carebara_vidua	Carebara	0.004889976
Cataglyphis_aenescens	Cataglyphis	0.021126761
Cataglyphis_cursor	Cataglyphis	0.021126761
Cataglyphis_iberica	Cataglyphis	0.021126761
Centromyrmex_feae	Centromyrmex	0.038461538
Cephalotes_alfaroi	Cephalotes	0.052631579
Cephalotes_atratus	Cephalotes	0.052631579
Cephalotes_basalis	Cephalotes	0.052631579
Cephalotes_clypeatus	Cephalotes	0.052631579
Cephalotes_cristatus	Cephalotes	0.052631579
Cephalotes_depressus	Cephalotes	0.052631579
Cephalotes_goniodontus	Cephalotes	0.052631579
Cephalotes_minutus	Cephalotes	0.052631579
Cephalotes_multispinosus	Cephalotes	0.052631579
Cephalotes_pusillus	Cephalotes	0.052631579
Cephalotes_rohweri	Cephalotes	0.052631579
Cephalotes_setulifer	Cephalotes	0.052631579
Cephalotes_spinosus	Cephalotes	0.052631579
Cephalotes_umbraculatus	Cephalotes	0.052631579
Cephalotes_varians	Cephalotes	0.052631579
Cerapachys_jacobsoni	Cerapachys	0.003472222
Cheliomyrmex_andicola	Cheliomyrmex	0.125
Cladomyrma_petalae	Cladomyrma	0.058823529
Crematogaster_acuta	Crematogaster	0.064685315
Crematogaster_auberti	Crematogaster	0.064685315
Crematogaster_borneensis	Crematogaster	0.064685315
Crematogaster_castanea	Crematogaster	0.064685315
Crematogaster_coriaria	Crematogaster	0.064685315
Crematogaster_degeeri	Crematogaster	0.064685315
Crematogaster_flava	Crematogaster	0.064685315
Crematogaster_formosa	Crematogaster	0.064685315
Crematogaster_fraxatrix	Crematogaster	0.064685315
Crematogaster_grevei	Crematogaster	0.064685315
Crematogaster_inflata	Crematogaster	0.064685315
Crematogaster_ionia	Crematogaster	0.064685315
Crematogaster_irritabilis	Crematogaster	0.064685315
Crematogaster_liengmei	Crematogaster	0.064685315
Crematogaster_lineolata	Crematogaster	0.064685315
Crematogaster_longispina	Crematogaster	0.064685315
Crematogaster_madecassa	Crematogaster	0.064685315
Crematogaster_mahery	Crematogaster	0.064685315
Crematogaster_modiglianii	Crematogaster	0.064685315
Crematogaster_nigropilosa	Crematogaster	0.064685315
Crematogaster_opaca	Crematogaster	0.064685315
Crematogaster_osakensis	Crematogaster	0.064685315
Crematogaster_paradoxa	Crematogaster	0.064685315
Crematogaster_pilosa	Crematogaster	0.064685315
Crematogaster_quadriformis	Crematogaster	0.064685315
Crematogaster_ranavalonae	Crematogaster	0.064685315
Crematogaster_reticulata	Crematogaster	0.064685315
Crematogaster_rothneyi	Crematogaster	0.064685315
Crematogaster_scutellaris	Crematogaster	0.064685315
Crematogaster_sordidula	Crematogaster	0.064685315
Crematogaster_stadelmanni	Crematogaster	0.064685315
Crematogaster_subnuda	Crematogaster	0.064685315
Crematogaster_tenuicula	Crematogaster	0.064685315
Crematogaster_torosa	Crematogaster	0.064685315
Crematogaster_treubi	Crematogaster	0.064685315
Crematogaster_victima	Crematogaster	0.064685315
Crematogaster_wellmani	Crematogaster	0.064685315
Cryptopone_gilva	Cryptopone	0.041666667
Cryptopone_sauteri	Cryptopone	0.041666667
Cyatta_abscondita	Cyatta	1
Cyphomyrmex_cornutus	Cyphomyrmex	0.058823529
Cyphomyrmex_minutus	Cyphomyrmex	0.058823529
Cyphomyrmex_rimosus	Cyphomyrmex	0.058823529
Dacatria_templaris	Dacatria	1
Daceton_armigerum	Daceton	0.25
Diacamma_rugosum	Diacamma	0.021276596
Diaphoromyrma_sofiae	Diaphoromyrma	1
Dinoponera_australis	Dinoponera	0.17
Dinoponera_gigantea	Dinoponera	0.17
Discothyrea_testacea	Discothyrea	0.027027027
Doleromyrma_darwiniana	Doleromyrma	0.25
Dolichoderus_debilis	Dolichoderus	0.013392857
Dolichoderus_decollatus	Dolichoderus	0.013392857
Dolichoderus_pustulatus	Dolichoderus	0.013392857
Dolopomyrmex_pilatus	Dolopomyrmex	1
Dorylus_affinis	Dorylus	0.106382979
Dorylus_fulvus	Dorylus	0.106382979
Dorylus_gribodoi	Dorylus	0.106382979
Dorylus_helvolus	Dorylus	0.106382979
Dorylus_kohli	Dorylus	0.106382979
Dorylus_laevigatus	Dorylus	0.106382979
Dorylus_mayri	Dorylus	0.106382979
Dorylus_nigricans	Dorylus	0.106382979
Dorylus_orientalis	Dorylus	0.106382979
Dorylus_wilverthi	Dorylus	0.106382979
Dorymyrmex_bicolor	Dorymyrmex	0.011904762
Eciton_burchellii	Eciton	0.138888889
Eciton_dulcium	Eciton	0.138888889
Eciton_hamatum	Eciton	0.138888889
Eciton_mexicanum	Eciton	0.138888889
Eciton_vagans	Eciton	0.138888889
Ectatomma_brunneum	Ectatomma	0.290322581
Ectatomma_edentatum	Ectatomma	0.290322581
Ectatomma_lugens	Ectatomma	0.290322581
Ectatomma_opaciventre	Ectatomma	0.290322581
Ectatomma_parasiticum	Ectatomma	0.290322581
Ectatomma_permagnum	Ectatomma	0.290322581
Ectatomma_ruidum	Ectatomma	0.290322581
Ectatomma_tuberculatum	Ectatomma	0.290322581
Ectatomma_vizottoi	Ectatomma	0.290322581
Ectomomyrmex_javanus	Ectomomyrmex	0.020408163
Epopostruma_monstrosa	Epopostruma	0.045454545
Euprenolepis_procera	Euprenolepis	0.166666667
Euprenolepis_wittei	Euprenolepis	0.166666667
Eurhopalothrix_bolaui	Eurhopalothrix	0.012195122
Eutetramorium_mocquerysi	Eutetramorium	0.333333333
Forelius_chalybaeus	Forelius	0.068965517
Forelius_pruinosus	Forelius	0.068965517
Formica_aquilonia	Formica	0.06017192
Formica_aserva	Formica	0.06017192
Formica_candida	Formica	0.06017192
Formica_clara	Formica	0.06017192
Formica_densiventris	Formica	0.06017192
Formica_exsectoides	Formica	0.06017192
Formica_fukaii	Formica	0.06017192
Formica_fusca	Formica	0.06017192
Formica_gagatoides	Formica	0.06017192
Formica_japonica	Formica	0.06017192
Formica_lasioides	Formica	0.06017192
Formica_moki	Formica	0.06017192
Formica_neogagates	Formica	0.06017192
Formica_obscuripes	Formica	0.06017192
Formica_rufa	Formica	0.06017192
Formica_sanguinea	Formica	0.06017192
Formica_sinensis	Formica	0.06017192
Formica_subintegra	Formica	0.06017192
Formica_subsericea	Formica	0.06017192
Formica_uralensis	Formica	0.06017192
Formica_wheeleri	Formica	0.06017192
Formicoxenus_diversipilosus	Formicoxenus	0.111111111
Formicoxenus_provancheri	Formicoxenus	0.111111111
Froggattella_kirbii	Froggattella	0.333333333
Gigantiops_destructor	Gigantiops	0.25
Gnamptogenys_striatula	Gnamptogenys	0.003623188
Goniomma_blanci	Goniomma	0.066666667
Goniomma_hispanicum	Goniomma	0.066666667
Gracilidris_pombero	Gracilidris	0.5
Hagensia_havilandi	Hagensia	0.5
Harpagoxenus_sublaevis	Harpagoxenus	0.25
Harpegnathos_saltator	Harpegnathos	0.111111111
Harpegnathos_venator	Harpegnathos	0.111111111
Huberia_striata	Huberia	0.333333333
Hypoponera_opacior	Hypoponera	0.006042296
Hypoponera_punctatissima	Hypoponera	0.006042296
Iberoformica_subrufa	Iberoformica	0.333333333
Iridomyrmex_pallidus	Iridomyrmex	0.027777778
Iridomyrmex_purpureus	Iridomyrmex	0.027777778
Iridomyrmex_sanguineus	Iridomyrmex	0.027777778
Labidus_coecus	Labidus	0.045454545
Labidus_praedator	Labidus	0.045454545
Lasius_alienus	Lasius	0.06741573
Lasius_brunneus	Lasius	0.06741573
Lasius_cinereus	Lasius	0.06741573
Lasius_claviger	Lasius	0.06741573
Lasius_emarginatus	Lasius	0.06741573
Lasius_grandis	Lasius	0.06741573
Lasius_lasioides	Lasius	0.06741573
Lasius_latipes	Lasius	0.06741573
Lasius_neoniger	Lasius	0.06741573
Lasius_niger	Lasius	0.06741573
Lasius_platythorax	Lasius	0.06741573
Lasius_psammophilus	Lasius	0.06741573
Lenomyrmex_colwelli	Lenomyrmex	0.166666667
Leptanilloides_femoralis	Leptanilloides	0.333333333
Leptanilloides_gracilis	Leptanilloides	0.333333333
Leptanilloides_mckennae	Leptanilloides	0.333333333
Leptanilloides_nomada	Leptanilloides	0.333333333
Leptogenys_attenuata	Leptogenys	0.013089005
Leptogenys_chinensis	Leptogenys	0.013089005
Leptogenys_diminuta	Leptogenys	0.013089005
Leptogenys_falcigera	Leptogenys	0.013089005
Leptogenys_maxillosa	Leptogenys	0.013089005
Leptomyrmex_flavitarsus	Leptomyrmex	0.058823529
Leptomyrmex_pallens	Leptomyrmex	0.058823529
Leptothorax_acervorum	Leptothorax	0.03125
Linepithema_angulatum	Linepithema	0.146341463
Linepithema_humile	Linepithema	0.146341463
Linepithema_iniquum	Linepithema	0.146341463
Linepithema_micans	Linepithema	0.146341463
Linepithema_neotropicum	Linepithema	0.146341463
Linepithema_piliferum	Linepithema	0.146341463
Liometopum_apiculatum	Liometopum	0.130434783
Liometopum_luctuosum	Liometopum	0.130434783
Liometopum_occidentale	Liometopum	0.130434783
Liomyrmex_gestroi	Liomyrmex	0.090909091
Lophomyrmex_ambiguus	Lophomyrmex	0.071428571
Lordomyrma_azumai	Lordomyrma	0.06
Lordomyrma_reticulata	Lordomyrma	0.06
Lordomyrma_rugosa	Lordomyrma	0.06
Loweriella_boltoni	Loweriella	1
Manica_bradleyi	Manica	0.105263158
Manica_rubida	Manica	0.105263158
Martialis_heureka	Martialis	1
Mayriella_transfuga	Mayriella	0.090909091
Megalomyrmex_foreli	Megalomyrmex	0.04
Megalomyrmex_silvestrii	Megalomyrmex	0.04
Melissotarsus_beccarii	Melissotarsus	0.428571429
Melissotarsus_emeryi	Melissotarsus	0.428571429
Melissotarsus_insularis	Melissotarsus	0.428571429
Meranoplus_castaneus	Meranoplus	0.009708738
Messor_bouvieri	Messor	0.021390374
Messor_capitatus	Messor	0.021390374
Messor_minor	Messor	0.021390374
Messor_wasmanni	Messor	0.021390374
Metapone_madagascarica	Metapone	0.055555556
Monomorium_aithoderum	Monomorium	0.042682927
Monomorium_antarcticum	Monomorium	0.042682927
Monomorium_antipodum	Monomorium	0.042682927
Monomorium_cyaneum	Monomorium	0.042682927
Monomorium_denticulatum	Monomorium	0.042682927
Monomorium_ergatogyna	Monomorium	0.042682927
Monomorium_exiguum	Monomorium	0.042682927
Monomorium_fieldi	Monomorium	0.042682927
Monomorium_floricola	Monomorium	0.042682927
Monomorium_hanneli	Monomorium	0.042682927
Monomorium_kiliani	Monomorium	0.042682927
Monomorium_latinode	Monomorium	0.042682927
Monomorium_leae	Monomorium	0.042682927
Monomorium_madecassum	Monomorium	0.042682927
Monomorium_pharaonis	Monomorium	0.042682927
Monomorium_rothsteini	Monomorium	0.042682927
Monomorium_rubriceps	Monomorium	0.042682927
Monomorium_smithii	Monomorium	0.042682927
Monomorium_subopacum	Monomorium	0.042682927
Monomorium_sydneyense	Monomorium	0.042682927
Monomorium_termitobium	Monomorium	0.042682927
Mycetagroicus_triangularis	Mycetagroicus	0.25
Mycetophylax_conformis	Mycetophylax	0.042682927
Mycetophylax_morschi	Mycetophylax	0.3
Mycetophylax_simplex	Mycetophylax	0.3
Mycetosoritis_hartmanni	Mycetosoritis	0.125
Mycocepurus_goeldii	Mycocepurus	0.0625
Myopopone_castanea	Myopopone	0.090909091
Myrcidris_epicharis	Myrcidris	1
Myrmecia_brevinoda	Myrmecia	0.068965517
Myrmecia_croslandi	Myrmecia	0.068965517
Myrmecia_froggatti	Myrmecia	0.068965517
Myrmecia_fulvipes	Myrmecia	0.068965517
Myrmecia_gulosa	Myrmecia	0.068965517
Myrmecia_michaelseni	Myrmecia	0.068965517
Myrmecia_nigriscapa	Myrmecia	0.068965517
Myrmecia_nigrocincta	Myrmecia	0.068965517
Myrmecia_pilosula	Myrmecia	0.068965517
Myrmecia_tarsata	Myrmecia	0.068965517
Myrmecia_urens	Myrmecia	0.068965517
Myrmecia_varians	Myrmecia	0.068965517
Myrmecina_americana	Myrmecina	0.033333333
Myrmecina_graminicola	Myrmecina	0.033333333
Myrmecocystus_depilis	Myrmecocystus	0.166666667
Myrmecocystus_flaviceps	Myrmecocystus	0.166666667
Myrmecocystus_melliger	Myrmecocystus	0.166666667
Myrmecocystus_mendax	Myrmecocystus	0.166666667
Myrmecocystus_mexicanus	Myrmecocystus	0.166666667
Myrmecocystus_mimicus	Myrmecocystus	0.166666667
Myrmelachista_flavocotea	Myrmelachista	0.015384615
Myrmica_alaskensis	Myrmica	0.164335664
Myrmica_aloba	Myrmica	0.164335664
Myrmica_americana	Myrmica	0.164335664
Myrmica_anatolica	Myrmica	0.164335664
Myrmica_angulinodis	Myrmica	0.164335664
Myrmica_arnoldii	Myrmica	0.164335664
Myrmica_bergi	Myrmica	0.164335664
Myrmica_brevispinosa	Myrmica	0.164335664
Myrmica_discontinua	Myrmica	0.164335664
Myrmica_eidmanni	Myrmica	0.164335664
Myrmica_excelsa	Myrmica	0.164335664
Myrmica_forcipata	Myrmica	0.164335664
Myrmica_fracticornis	Myrmica	0.164335664
Myrmica_hellenica	Myrmica	0.164335664
Myrmica_hirsuta	Myrmica	0.164335664
Myrmica_incompleta	Myrmica	0.164335664
Myrmica_jessensis	Myrmica	0.164335664
Myrmica_karavajevi	Myrmica	0.164335664
Myrmica_kasczenkoi	Myrmica	0.164335664
Myrmica_kotokui	Myrmica	0.164335664
Myrmica_latifrons	Myrmica	0.164335664
Myrmica_laurae	Myrmica	0.164335664
Myrmica_lobicornis	Myrmica	0.164335664
Myrmica_lobifrons	Myrmica	0.164335664
Myrmica_lobulicornis	Myrmica	0.164335664
Myrmica_luteola	Myrmica	0.164335664
Myrmica_pisarskii	Myrmica	0.164335664
Myrmica_punctiventris	Myrmica	0.164335664
Myrmica_rubra	Myrmica	0.164335664
Myrmica_ruginodis	Myrmica	0.164335664
Myrmica_rugosa	Myrmica	0.164335664
Myrmica_rugulosa	Myrmica	0.164335664
Myrmica_rupestris	Myrmica	0.164335664
Myrmica_sabuleti	Myrmica	0.164335664
Myrmica_salina	Myrmica	0.164335664
Myrmica_saposhnikovi	Myrmica	0.164335664
Myrmica_scabrinodis	Myrmica	0.164335664
Myrmica_schencki	Myrmica	0.164335664
Myrmica_schoedli	Myrmica	0.164335664
Myrmica_specioides	Myrmica	0.164335664
Myrmica_striolagaster	Myrmica	0.164335664
Myrmica_sulcinodis	Myrmica	0.164335664
Myrmica_tahoensis	Myrmica	0.164335664
Myrmica_transsibirica	Myrmica	0.164335664
Myrmica_tulinae	Myrmica	0.164335664
Myrmica_vandeli	Myrmica	0.164335664
Myrmica_xavieri	Myrmica	0.164335664
Myrmicaria_brunnea	Myrmicaria	0.020833333
Myrmicocrypta_ednaella	Myrmicocrypta	0.034482759
Myrmoteras_iriodum	Myrmoteras	0.025
Mystrium_barrybressleri	Mystrium	0.294117647
Mystrium_camillae	Mystrium	0.294117647
Mystrium_mysticum	Mystrium	0.294117647
Mystrium_oberthueri	Mystrium	0.294117647
Mystrium_rogeri	Mystrium	0.294117647
Nebothriomyrmex_majeri	Nebothriomyrmex	1
Neivamyrmex_halidaii	Neivamyrmex	0.017361111
Neivamyrmex_nigrescens	Neivamyrmex	0.017361111
Neivamyrmex_opacithorax	Neivamyrmex	0.017361111
Neivamyrmex_pilosus	Neivamyrmex	0.017361111
Neivamyrmex_swainsonii	Neivamyrmex	0.017361111
Neoponera_apicalis	Neoponera	0.029126214
Neoponera_unidentata	Neoponera	0.029126214
Neoponera_villosa	Neoponera	0.029126214
Nesomyrmex_echinatinodis	Nesomyrmex	0.009708738
Nomamyrmex_esenbeckii	Nomamyrmex	0.071428571
Nothomyrmecia_macrops	Nothomyrmecia	1
Notoncus_capitatus	Notoncus	0.076923077
Notostigma_carazzii	Notostigma	0.2
Nylanderia_arenivaga	Nylanderia	0.040358744
Nylanderia_bourbonica	Nylanderia	0.040358744
Nylanderia_faisonensis	Nylanderia	0.040358744
Nylanderia_fulva	Nylanderia	0.040358744
Nylanderia_parvula	Nylanderia	0.040358744
Nylanderia_pubens	Nylanderia	0.040358744
Nylanderia_steinheili	Nylanderia	0.040358744
Nylanderia_terricola	Nylanderia	0.040358744
Nylanderia_vaga	Nylanderia	0.040358744
Ochetellus_glaber	Ochetellus	0.058823529
Ochetomyrmex_neopolitus	Ochetomyrmex	0.181818182
Ochetomyrmex_semipolitus	Ochetomyrmex	0.181818182
Octostruma_iheringi	Octostruma	0.038461538
Octostruma_wheeleri	Octostruma	0.017361111
Odontomachus_bauri	Odontomachus	0.156862745
Odontomachus_brunneus	Odontomachus	0.156862745
Odontomachus_chelifer	Odontomachus	0.156862745
Odontomachus_clarus	Odontomachus	0.156862745
Odontomachus_coquereli	Odontomachus	0.156862745
Odontomachus_erythrocephalus	Odontomachus	0.156862745
Odontomachus_haematodus	Odontomachus	0.156862745
Odontomachus_hastatus	Odontomachus	0.156862745
Odontomachus_laticeps	Odontomachus	0.156862745
Odontomachus_meinerti	Odontomachus	0.156862745
Odontomachus_opaciventris	Odontomachus	0.156862745
Odontomachus_relictus	Odontomachus	0.156862745
Odontomachus_rixosus	Odontomachus	0.156862745
Odontomachus_ruginodis	Odontomachus	0.156862745
Odontomachus_simillimus	Odontomachus	0.156862745
Odontomachus_troglodytes	Odontomachus	0.156862745
Odontoponera_transversa	Odontoponera	0.166666667
Oecophylla_longinoda	Oecophylla	0.142857143
Oecophylla_smaragdina	Oecophylla	0.142857143
Onychomyrmex_hedleyi	Onychomyrmex	0.333333333
Ophthalmopone_berthoudi	Ophthalmopone	0.090909091
Opisthopsis_haddoni	Opisthopsis	0.066666667
Orectognathus_versicolor	Orectognathus	0.03
Oxyepoecus_vezenyii	Oxyepoecus	0.034482759
Oxyopomyrmex_saulcyi	Oxyopomyrmex	0.111111111
Pachycondyla_crassinoda	Pachycondyla	0.04
Pachycondyla_harpax	Pachycondyla	0.04
Pachycondyla_impressa	Pachycondyla	0.04
Paltothyreus_tarsatus	Paltothyreus	0.076923077
Papyrius_nitidus	Papyrius	0.166666667
Paraparatrechina_glabra	Paraparatrechina	0.029411765
Paraparatrechina_oceanica	Paraparatrechina	0.029411765
Paraponera_clavata	Paraponera	0.125
Paratrechina_longicornis	Paratrechina	0.166666667
Paratrechina_zanjensis	Paratrechina	0.166666667
Perissomyrmex_snyderi	Perissomyrmex	0.125
Petalomyrmex_phylax	Petalomyrmex	1
Phalacromyrmex_fugax	Phalacromyrmex	1
Pheidole_anastasii	Pheidole	0.032679739
Pheidole_bicarinata	Pheidole	0.032679739
Pheidole_bilimeki	Pheidole	0.032679739
Pheidole_clydei	Pheidole	0.032679739
Pheidole_dea	Pheidole	0.032679739
Pheidole_dentata	Pheidole	0.032679739
Pheidole_dugasi	Pheidole	0.032679739
Pheidole_fallax	Pheidole	0.032679739
Pheidole_fervens	Pheidole	0.032679739
Pheidole_hyatti	Pheidole	0.032679739
Pheidole_indica	Pheidole	0.032679739
Pheidole_knowlesi	Pheidole	0.032679739
Pheidole_longispinosa	Pheidole	0.032679739
Pheidole_lucioccipitalis	Pheidole	0.032679739
Pheidole_megacephala	Pheidole	0.032679739
Pheidole_militicida	Pheidole	0.032679739
Pheidole_moerens	Pheidole	0.032679739
Pheidole_obtusospinosa	Pheidole	0.032679739
Pheidole_oswaldi	Pheidole	0.032679739
Pheidole_pallidula	Pheidole	0.032679739
Pheidole_parva	Pheidole	0.032679739
Pheidole_pilifera	Pheidole	0.032679739
Pheidole_plagiaria	Pheidole	0.032679739
Pheidole_pubiventris	Pheidole	0.032679739
Pheidole_pulchella	Pheidole	0.032679739
Pheidole_punctatissima	Pheidole	0.032679739
Pheidole_rhea	Pheidole	0.032679739
Pheidole_roosevelti	Pheidole	0.032679739
Pheidole_sabahna	Pheidole	0.032679739
Pheidole_sauberi	Pheidole	0.032679739
Pheidole_sexspinosa	Pheidole	0.032679739
Pheidole_simonsi	Pheidole	0.032679739
Pheidole_spadonia	Pheidole	0.032679739
Pheidole_subarmata	Pheidole	0.032679739
Pheidole_susannae	Pheidole	0.032679739
Pheidole_synarmata	Pheidole	0.032679739
Pheidole_tjibodana	Pheidole	0.032679739
Pheidole_tysoni	Pheidole	0.032679739
Pheidole_umbonata	Pheidole	0.032679739
Pheidole_williamsi	Pheidole	0.032679739
Philidris_cordata	Philidris	0.066666667
Phrynoponera_gabonensis	Phrynoponera	0.1
Plagiolepis_alluaudi	Plagiolepis	0.012987013
Platythyrea_conradti	Platythyrea	0.111111111
Platythyrea_lamellosa	Platythyrea	0.111111111
Platythyrea_parallela	Platythyrea	0.111111111
Platythyrea_pilosula	Platythyrea	0.111111111
Platythyrea_prizo	Platythyrea	0.111111111
Platythyrea_punctata	Platythyrea	0.111111111
Platythyrea_quadridenta	Platythyrea	0.111111111
Platythyrea_strenua	Platythyrea	0.111111111
Plectroctena_mandibularis	Plectroctena	0.09
Plectroctena_minor	Plectroctena	0.09
Poecilomyrma_myrmecodiae	Poecilomyrma	0.5
Pogonomyrmex_anzensis	Pogonomyrmex	0.284210526
Pogonomyrmex_badius	Pogonomyrmex	0.284210526
Pogonomyrmex_barbatus	Pogonomyrmex	0.284210526
Pogonomyrmex_bispinosus	Pogonomyrmex	0.284210526
Pogonomyrmex_californicus	Pogonomyrmex	0.284210526
Pogonomyrmex_comanche	Pogonomyrmex	0.284210526
Pogonomyrmex_cunicularius	Pogonomyrmex	0.284210526
Pogonomyrmex_desertorum	Pogonomyrmex	0.284210526
Pogonomyrmex_hoelldobleri	Pogonomyrmex	0.284210526
Pogonomyrmex_humerotumidus	Pogonomyrmex	0.284210526
Pogonomyrmex_imberbiculus	Pogonomyrmex	0.284210526
Pogonomyrmex_magnacanthus	Pogonomyrmex	0.284210526
Pogonomyrmex_maricopa	Pogonomyrmex	0.284210526
Pogonomyrmex_mayri	Pogonomyrmex	0.284210526
Pogonomyrmex_mendozanus	Pogonomyrmex	0.284210526
Pogonomyrmex_mohavensis	Pogonomyrmex	0.284210526
Pogonomyrmex_naegelii	Pogonomyrmex	0.284210526
Pogonomyrmex_occidentalis	Pogonomyrmex	0.284210526
Pogonomyrmex_pronotalis	Pogonomyrmex	0.284210526
Pogonomyrmex_rastratus	Pogonomyrmex	0.284210526
Pogonomyrmex_rugosus	Pogonomyrmex	0.284210526
Pogonomyrmex_schmitti	Pogonomyrmex	0.284210526
Pogonomyrmex_snellingi	Pogonomyrmex	0.284210526
Pogonomyrmex_striatinodus	Pogonomyrmex	0.284210526
Pogonomyrmex_subdentatus	Pogonomyrmex	0.284210526
Pogonomyrmex_subnitidus	Pogonomyrmex	0.284210526
Pogonomyrmex_vermiculatus	Pogonomyrmex	0.284210526
Polyergus_breviceps	Polyergus	0.058823529
Polyrhachis_ammon	Polyrhachis	0.028605483
Polyrhachis_bicolor	Polyrhachis	0.028605483
Polyrhachis_bihamata	Polyrhachis	0.028605483
Polyrhachis_cyaniventris	Polyrhachis	0.028605483
Polyrhachis_debilis	Polyrhachis	0.028605483
Polyrhachis_decemdentata	Polyrhachis	0.028605483
Polyrhachis_dives	Polyrhachis	0.028605483
Polyrhachis_equina	Polyrhachis	0.028605483
Polyrhachis_flavibasis	Polyrhachis	0.028605483
Polyrhachis_furcata	Polyrhachis	0.028605483
Polyrhachis_gagates	Polyrhachis	0.028605483
Polyrhachis_hexacantha	Polyrhachis	0.028605483
Polyrhachis_illaudata	Polyrhachis	0.028605483
Polyrhachis_lacteipennis	Polyrhachis	0.028605483
Polyrhachis_lamellidens	Polyrhachis	0.028605483
Polyrhachis_loweryi	Polyrhachis	0.028605483
Polyrhachis_proxima	Polyrhachis	0.028605483
Polyrhachis_rastellata	Polyrhachis	0.028605483
Polyrhachis_schistacea	Polyrhachis	0.028605483
Polyrhachis_semipolita	Polyrhachis	0.028605483
Polyrhachis_sokolova	Polyrhachis	0.028605483
Polyrhachis_thrinax	Polyrhachis	0.028605483
Polyrhachis_tibialis	Polyrhachis	0.028605483
Polyrhachis_ypsilon	Polyrhachis	0.028605483
Ponera_exotica	Ponera	0.026666667
Ponera_pennsylvanica	Ponera	0.026666667
Prenolepis_imparis	Prenolepis	0.125
Prenolepis_melanogaster	Prenolepis	0.125
Prenolepis_nitens	Prenolepis	0.125
Prionopelta_amabilis	Prionopelta	0.041666667
Pristomyrmex_punctatus	Pristomyrmex	0.011764706
Proatta_butteli	Proatta	1
Probolomyrmex_tani	Probolomyrmex	0.034482759
Proceratium_stictum	Proceratium	0.010204082
Procryptocerus_scabriusculus	Procryptocerus	0.01754386
Proformica_mongolica	Proformica	0.048780488
Proformica_nasuta	Proformica	0.048780488
Prolasius_convexus	Prolasius	0.032258065
Psalidomyrmex_procerus	Psalidomyrmex	0.1
Pseudomyrmex_acanthobius	Pseudomyrmex	0.083798883
Pseudomyrmex_apache	Pseudomyrmex	0.083798883
Pseudomyrmex_championi	Pseudomyrmex	0.083798883
Pseudomyrmex_concolor	Pseudomyrmex	0.083798883
Pseudomyrmex_cubaensis	Pseudomyrmex	0.083798883
Pseudomyrmex_dendroicus	Pseudomyrmex	0.083798883
Pseudomyrmex_ejectus	Pseudomyrmex	0.083798883
Pseudomyrmex_elongatulus	Pseudomyrmex	0.083798883
Pseudomyrmex_elongatus	Pseudomyrmex	0.083798883
Pseudomyrmex_ferrugineus	Pseudomyrmex	0.083798883
Pseudomyrmex_flavicornis	Pseudomyrmex	0.083798883
Pseudomyrmex_flavidulus	Pseudomyrmex	0.083798883
Pseudomyrmex_fortis	Pseudomyrmex	0.083798883
Pseudomyrmex_gracilis	Pseudomyrmex	0.083798883
Pseudomyrmex_nigropilosus	Pseudomyrmex	0.083798883
Pseudomyrmex_pallidus	Pseudomyrmex	0.083798883
Pseudomyrmex_pazosi	Pseudomyrmex	0.083798883
Pseudomyrmex_penetrator	Pseudomyrmex	0.083798883
Pseudomyrmex_peperi	Pseudomyrmex	0.083798883
Pseudomyrmex_phyllophilus	Pseudomyrmex	0.083798883
Pseudomyrmex_salvini	Pseudomyrmex	0.083798883
Pseudomyrmex_satanicus	Pseudomyrmex	0.083798883
Pseudomyrmex_simplex	Pseudomyrmex	0.083798883
Pseudomyrmex_spinicola	Pseudomyrmex	0.083798883
Pseudomyrmex_tenuis	Pseudomyrmex	0.083798883
Pseudomyrmex_termitarius	Pseudomyrmex	0.083798883
Pseudomyrmex_triplarinus	Pseudomyrmex	0.083798883
Pseudomyrmex_unicolor	Pseudomyrmex	0.083798883
Pseudomyrmex_veneficus	Pseudomyrmex	0.083798883
Pseudomyrmex_viduus	Pseudomyrmex	0.083798883
Pseudonotoncus_hirsutus	Pseudonotoncus	0.333333333
Ravavy_miafina	Ravavy	1
Rhopalomastix_rothneyi	Rhopalomastix	0.166666667
Rhytidoponera_chalybaea	Rhytidoponera	0.011299435
Rhytidoponera_metallica	Rhytidoponera	0.011299435
Rogeria_stigmatica	Rogeria	0.018518519
Rossomyrmex_anatolicus	Rossomyrmex	0.25
Solenopsis_aurea	Solenopsis	0.037617555
Solenopsis_carolinensis	Solenopsis	0.037617555
Solenopsis_fugax	Solenopsis	0.037617555
Solenopsis_geminata	Solenopsis	0.037617555
Solenopsis_globularia	Solenopsis	0.037617555
Solenopsis_gnoma	Solenopsis	0.037617555
Solenopsis_invicta	Solenopsis	0.037617555
Solenopsis_molesta	Solenopsis	0.037617555
Solenopsis_papuana	Solenopsis	0.037617555
Solenopsis_saudiensis	Solenopsis	0.037617555
Solenopsis_terricola	Solenopsis	0.037617555
Solenopsis_xyloni	Solenopsis	0.037617555
Sphinctomyrmex_stali	Sphinctomyrmex	0.02173913
Stegomyrmex_manni	Stegomyrmex	0.2
Stenamma_alas	Stenamma	0.107843137
Stenamma_brevicorne	Stenamma	0.107843137
Stenamma_debile	Stenamma	0.107843137
Stenamma_diecki	Stenamma	0.107843137
Stenamma_expolitum	Stenamma	0.107843137
Stenamma_impar	Stenamma	0.107843137
Stenamma_kashmirense	Stenamma	0.107843137
Stenamma_nipponense	Stenamma	0.107843137
Stenamma_sardoum	Stenamma	0.107843137
Stenamma_snellingi	Stenamma	0.107843137
Stenamma_striatulum	Stenamma	0.107843137
Stigmatomma_pallipes	Stigmatomma	0.007936508
Streblognathus_peetersi	Streblognathus	0.333333333
Strongylognathus_testaceus	Strongylognathus	0.027777778
Strumigenys_emmae	Strumigenys	0.006584362
Strumigenys_exiguaevitae	Strumigenys	0.006584362
Strumigenys_godeffroyi	Strumigenys	0.006584362
Strumigenys_gundlachi	Strumigenys	0.006584362
Strumigenys_maxillaris	Strumigenys	0.006584362
Strumigenys_membranifera	Strumigenys	0.006584362
Strumigenys_rogeri	Strumigenys	0.006584362
Strumigenys_subedentata	Strumigenys	0.006584362
Talaridris_mandibularis	Talaridis	1
Tapinoma_erraticum	Tapinoma	0.043478261
Tapinoma_melanocephalum	Tapinoma	0.043478261
Tapinoma_nigerrimum	Tapinoma	0.043478261
Tapinoma_sessile	Tapinoma	0.043478261
Tapinoma_subtile	Tapinoma	0.043478261
Tatuidris_tatusia	Tatuidris	0.5
Technomyrmex_albipes	Technomyrmex	0.02739726
Technomyrmex_difficilis	Technomyrmex	0.02739726
Technomyrmex_vitiensis	Technomyrmex	0.02739726
Technomyrmex_voeltzkowi	Technomyrmex	0.02739726
Temnothorax_recedens	Temnothorax	0.003355705
Temnothorax_rugatulus	Temnothorax	0.003355705
Temnothorax_unifasciatus	Temnothorax	0.003355705
Tetramorium_andrei	Tetramorium	0.01653944
Tetramorium_bessonii	Tetramorium	0.01653944
Tetramorium_bicarinatum	Tetramorium	0.01653944
Tetramorium_caespitum	Tetramorium	0.01653944
Tetramorium_caldarium	Tetramorium	0.01653944
Tetramorium_electrum	Tetramorium	0.01653944
Tetramorium_hispidum	Tetramorium	0.01653944
Tetramorium_impurum	Tetramorium	0.01653944
Tetramorium_lanuginosum	Tetramorium	0.01653944
Tetramorium_pleganon	Tetramorium	0.01653944
Tetramorium_sericeiventre	Tetramorium	0.01653944
Tetramorium_simillimum	Tetramorium	0.01653944
Tetramorium_spinosum	Tetramorium	0.01653944
Tetraponera_aethiops	Tetraponera	0.072815534
Tetraponera_allaborans	Tetraponera	0.072815534
Tetraponera_ambigua	Tetraponera	0.072815534
Tetraponera_anthracina	Tetraponera	0.072815534
Tetraponera_attenuata	Tetraponera	0.072815534
Tetraponera_binghami	Tetraponera	0.072815534
Tetraponera_latifrons	Tetraponera	0.072815534
Tetraponera_microcarpa	Tetraponera	0.072815534
Tetraponera_natalensis	Tetraponera	0.072815534
Tetraponera_nigra	Tetraponera	0.072815534
Tetraponera_penzigi	Tetraponera	0.072815534
Tetraponera_pilosa	Tetraponera	0.072815534
Tetraponera_punctulata	Tetraponera	0.072815534
Tetraponera_rufonigra	Tetraponera	0.072815534
Tetraponera_tessmanni	Tetraponera	0.072815534
Thaumatomyrmex_atrox	Thaumatomyrmex	0.083333333
Trachymyrmex_arizonensis	Trachymyrmex	0.082352941
Trachymyrmex_bugnioni	Trachymyrmex	0.082352941
Trachymyrmex_cornetzi	Trachymyrmex	0.082352941
Trachymyrmex_jamaicensis	Trachymyrmex	0.082352941
Trachymyrmex_septentrionalis	Trachymyrmex	0.082352941
Trachymyrmex_smithi	Trachymyrmex	0.082352941
Trachymyrmex_zeteki	Trachymyrmex	0.082352941
Tranopelta_gilva	Tranopelta	0.25
Tranopelta_subterranea	Tranopelta	0.25
Tropidomyrmex_elianae	Tropidomyrmex	1
Typhlomyrmex_rogenhoferi	Typhlomyrmex	0.076923077
Tyrannomyrmex_legatus	Tyrannomyrmex	0.666666667
Tyrannomyrmex_rex	Tyrannomyrmex	0.666666667
Veromessor_andrei	Veromessor	0.181818182
Veromessor_pergandei	Veromessor	0.181818182
Vollenhovia_emeryi	Vollenhovia	0.012820513
Wasmannia_auropunctata	Wasmannia	0.055555556
Xenomyrmex_floridanus	Xenomyrmex	0.25
Yavnella_argamani	Yavnella	0.5
Zatania_albimaculata	Zatania	0.444444444
Zatania_cisipa	Zatania	0.444444444
Zatania_gibberosa	Zatania	0.444444444
Zatania_gloriosa	Zatania	0.444444444
